# Supplementary material for: Efficacy and Safety of a Tailored Dosing Strategy with High-Dose IncobotulinumtoxinA at Flexible Injection Intervals for Cervical Dystonia: An Open-Label, Uncontrolled, Single-Arm Study in Japan
Source: Neurol Int. 2026 Jul 15;18(7):136. doi: 10.3390/neurolint18070136 (PMC13414479; doi:10.3390/neurolint18070136)
Supplement: Supplementary file 1 [file neurolint-18-00136-s001.zip]

Archive with 3 entries (3 files):
- Figure S1_English.pdf
- Figure S2_Japanese.pdf
- Tables S1-S11.pdf
